# Supplementary material for: Developing a Tool to Support Communication of Parental Concerns When a Child is in Hospital
Source: Healthcare (Basel). 2016 Jan 13;4(1):9. doi: 10.3390/healthcare4010009 (PMC4934543; doi:10.3390/healthcare4010009)
Supplement: Supplementary file 1 [file healthcare-04-00009-s001.zip]

Archive with 7 entries (6 files):
- healthcare-106628-supplementary-final/
- healthcare-106628-supplementary-final/healthcare-106628-supplementary table 1 - final.docx
- healthcare-106628-supplementary-final/Listening to you parent guide.pdf
- healthcare-106628-supplementary-final/Listening to you poster.pdf
- healthcare-106628-supplementary-final/Listening to you staff.pdf
- healthcare-106628-supplementary-final/Planning care together.pdf
- healthcare-106628-supplementary-final/Systematic Review - PRISMA flowchart.docx
